# Supplementary material for: Inpatient care burden due to cancers in Anhui, China: a cross-sectional household survey
Source: BMC Public Health. 2016 Apr 11;16:308. doi: 10.1186/s12889-016-2995-z (PMC4827234; doi:10.1186/s12889-016-2995-z)
Supplement: Additional file 1: — Raw dataset of inpatient cancer care costs and related variables studied. (XLSX 32 kb) [file 12889_2016_2995_MOESM1_ESM.xlsx]

## Sheet: Sheet1
Number	Gender	Age(years)	Cancer type	Level of hospital	Length of hospital stay(days)	Direct expenditure(RMB)	Out-of-pocket expenditures(RMB)	Indirect expenditure(RMB)	Type of residence	Education	Household income	Type of health insurance
1	1	77	other cancer	1	5	650	240	100	2	2	35000	1
2	2	45	cervical cancer	4	7	10590	5490	0	1	2	4800	3
3	1	55	esophageal cancer	4	18	20000	11000	4000	2	2	80000	1
4	1	60	stomach cancer	4	120	220000	100000	10000	1	2	8000	3
5	1	70	lung cancer	4	30	20000	3000	0	1	3	20000	5
6	1	59	lung cancer	3	20	6892	1478	700	2	2	6000	1
7	1	44	other cancer	3	12	1700	900	0	1	4	8800	2
8	2	63	breast cancer	4	25	150000	70000	1000	1	3	40000	5
9	1	55	other cancer	3	10	20000	7000	200	1	1	40000	2
10	2	49	liver cancer	5	26	40000	24000	2000	2	2	70000	1
11	2	66	lung cancer	1	12	3000	1300	0	1	1	6000	1
12	2	44	stomach cancer	3	8	5800	5300	900	1	2	50000	1
13	1	72	nasopharyngeal cancer	3	17	5500	3200	400	2	1	10000	1
14	2	73	lung cancer	5	23	58000	40000	4000	1	4	24000	2
15	1	51	lung cancer	6	1	30000	20000	12000	2	3	15000	1
16	1	80	other cancer	4	15	8000	0	1000	1	3	70000	2
17	2	17	other cancer	5	5	7211	4367	600	1	4	20000	3
18	2	60	nasopharyngeal cancer	4	20	6000	3000	600	1	1	33000	3
19	2	42	other cancer	4	6	7900	5500	2000	2	2	6000	1
20	1	44	lung cancer	4	30	60000	35000	10000	2	2	26000	1
21	1	60	lung cancer	4	30	7100	5100	2000	1	2	10000	5
22	2	35	breast cancer	4	7	5500	4500	700	2	2	42000	1
23	1	46	lung cancer	3	10	5000	3000	2000	2	2	70000	1
24	2	58	other cancer	4	8	3000	1500	350	2	1	10000	1
25	2	60	nasopharyngeal cancer	4	12	5000	2600	300	1	1	33000	3
26	1	52	esophageal cancer	5	8	16000	9600	0	2	3	20000	1
27	2	47	cervical cancer	4	45	50000	30000	8000	1	2	20000	4
28	2	58	other cancer	4	8	3000	1500	350	2	1	10000	1
29	1	58	stomach cancer	4	16	33600	16000	500	1	3	22000	2
30	1	60	esophageal cancer	4	7	4500	2500	600	1	2	54000	1
31	1	57	stomach cancer	3	43	19903	1802	688	1	3	19800	2
32	1	77	stomach cancer	4	50	80000	30000	500	1	1	30000	3
33	1	74	colorectal cancer	4	14	10000	2000	200	1	4	50000	2
34	1	51	liver cancer	4	9	12000	4000	5000	1	4	20000	1
35	2	31	breast cancer	3	11	16000	3700	270	1	4	36000	2
36	1	62	stomach cancer	3	7	7000	4000	2000	2	2	20000	1
37	1	55	esophageal cancer	3	11	5800	3500	180	2	3	10000	1
38	1	75	nasopharyngeal cancer	3	5	6000	3500	1000	1	1	20000	1
39	2	35	breast cancer	4	22	8000	4000	2500	2	2	42000	1
40	1	74	esophageal cancer	4	10	9000	6500	400	2	1	50000	1
41	1	72	lung cancer	1	7	1000	400	0	2	3	50000	1
42	2	30	breast cancer	4	17	32000	6000	20000	2	3	30000	1
43	1	70	stomach cancer	3	25	19700	5300	2000	2	2	4000	5
44	1	55	other cancer	3	10	30000	10000	200	1	1	40000	2
45	2	46	other cancer	4	5	2000	1000	0	1	3	10000	3
46	1	47	colorectal cancer	4	7	2000	1000	0	1	3	50000	2
47	2	37	other cancer	3	7	11000	3000	600	1	4	100000	2
48	2	46	other cancer	4	5	4000	1000	0	1	3	10000	3
49	1	75	lung cancer	3	15	30000	5000	300	1	1	40000	1
50	1	59	lung cancer	3	6	2547	668	210	2	2	6000	1
51	2	17	other cancer	5	4	6626	4016	500	1	4	20000	3
52	2	43	colorectal cancer	5	15	30000	12000	500	1	3	8000	3
53	2	64	lung cancer	3	4	3000	1500	missing	1	2	7000	3
54	2	58	cervical cancer	4	25	11200	4000	3000	1	4	80000	2
55	1	80	colorectal cancer	3	14	15000	7000	2000	2	3	23000	1
56	1	79	other cancer	3	5	5300	4300	500	1	2	30000	1
57	1	77	stomach cancer	5	7	9800	7000	3000	2	1	40000	4
58	2	35	breast cancer	4	7	4600	4000	700	2	2	42000	1
59	2	49	cervical cancer	5	16	15000	6000	1600	1	3	50000	2
60	2	31	other cancer	5	10	50000	10000	15000	1	4	23000	2
61	1	56	other cancer	3	12	24000	18000	3000	2	4	40000	1
62	2	17	other cancer	5	5	9599	5799	600	1	4	20000	3
63	1	61	lung cancer	4	13	11000	6000	2000	2	2	20100	1
64	1	43	lung cancer	4	30	50000	30000	5000	2	2	30000	1
65	1	55	other cancer	3	10	22000	8000	200	1	1	40000	2
66	1	79	other cancer	4	12	25000	20000	1700	1	2	30000	1
67	2	35	breast cancer	4	7	4800	4500	800	2	2	42000	1
68	1	57	stomach cancer	3	123	26673	2445	1968	1	3	19800	2
69	2	53	stomach cancer	4	20	80000	40000	20000	2	1	20000	1
70	1	51	colorectal cancer	4	320	160000	36000	22000	1	4	50000	2
71	2	66	cervical cancer	4	12	11070	3000	1500	1	1	18000	1
72	1	42	lung cancer	5	9	6000	2300	200	1	3	42000	1
73	1	75	stomach cancer	4	23	43000	35000	3000	1	1	35000	5
74	1	65	esophageal cancer	3	35	34000	14000	8000	2	2	3000	1
75	1	79	other cancer	3	3	4700	3700	200	1	2	30000	1
76	1	48	other cancer	4	3	2000	800	400	2	4	30000	1
77	1	61	stomach cancer	3	15	6500	2500	1000	1	4	40000	2
78	2	42	other cancer	4	6	7200	5400	2400	2	2	6000	1
79	1	63	colorectal cancer	3	14	8000	3760	230	2	2	7500	1
80	1	78	other cancer	3	45	30000	9000	2000	2	3	15000	1
81	2	44	stomach cancer	3	8	5600	5200	800	1	2	50000	1
82	2	50	other cancer	4	65	55000	25000	2800	2	1	25000	1
83	2	49	cervical cancer	5	15	13000	4500	1400	1	3	50000	2
84	2	44	liver cancer	3	7	15000	7500	500	2	2	15000	1
85	2	64	colorectal cancer	3	30	12000	8500	1200	2	1	15000	1
86	2	46	other cancer	4	7	4600	1500	0	1	3	10000	3
87	1	59	lung cancer	3	6	2880	838	180	2	2	6000	1
88	2	49	cervical cancer	5	15	16000	6500	1800	1	3	50000	2
89	1	73	lung cancer	3	7	7000	2000	0	1	3	36000	2
90	2	59	stomach cancer	3	15	5000	2500	100	2	2	40000	5
91	2	17	other cancer	5	7	4421	2680	800	1	4	20000	3
92	1	74	colorectal cancer	4	14	10000	2000	200	1	4	50000	2
93	1	68	stomach cancer	3	15	21000	12000	500	1	2	40000	1
94	1	70	pancreatic cancer	4	25	36000	20000	1000	2	1	5000	1
95	1	63	esophageal cancer	3	5	1727	350	300	2	3	40000	4
96	2	59	stomach cancer	5	90	130000	110000	3000	2	1	10000	1
97	1	64	esophageal cancer	3	47	100000	20000	0	1	2	48000	2
98	1	77	other cancer	3	7	5000	2200	1200	2	2	30000	1
99	2	74	cervical cancer	4	15	30000	20000	1500	1	1	24000	2
100	1	68	stomach cancer	3	9	7000	3500	300	1	2	40000	1
101	1	42	colorectal cancer	5	16	100000	55000	30000	1	3	60000	1
102	1	63	colorectal cancer	3	18	8600	3800	220	2	2	7500	1
103	2	17	other cancer	5	4	6762	4097	500	1	4	20000	3
104	2	35	stomach cancer	3	7	5000	1500	100	1	3	30000	2
105	2	77	cervical cancer	3	20	14000	6000	400	1	1	36000	2
106	2	50	esophageal cancer	4	36	101000	61000	10000	2	1	70000	1
107	1	77	stomach cancer	3	7	2000	1800	500	2	1	40000	4
108	2	14	nasopharyngeal cancer	5	180	200000	160000	70000	2	2	50000	5
109	1	80	colorectal cancer	1	7	1500	500	0	2	1	1200	4
110	2	66	cervical cancer	4	18	11000	2000	2000	1	1	18000	1
111	1	59	lung cancer	3	8	2936	744	270	2	2	6000	1
112	2	42	other cancer	4	15	25000	15000	4000	2	2	6000	1
113	2	61	esophageal cancer	3	15	7000	5000	1000	1	2	20000	5
114	2	39	breast cancer	3	7	8000	2400	200	1	3	18000	2
115	1	80	other cancer	5	65	30000	0	5000	1	3	70000	2
116	2	53	colorectal cancer	4	7	2800	1900	1000	1	1	26000	1
117	2	80	stomach cancer	4	5	6000	2100	1200	2	1	20000	1
118	2	42	other cancer	4	6	7500	5400	2000	2	2	6000	1
119	2	31	other cancer	5	10	50000	10000	16000	1	4	23000	2
120	1	62	stomach cancer	4	20	45000	30000	2000	2	1	20000	1
121	1	59	lung cancer	3	11	2655	568	300	2	2	6000	1
122	1	10	other cancer	5	20	200000	200000	60000	1	2	50000	5
123	1	60	lung cancer	4	7	120000	70000	3000	1	4	12000	5
124	1	57	lung cancer	4	23	20000	11000	3000	1	1	30000	1
125	1	80	colorectal cancer	3	7	5300	1500	700	1	2	20000	3
126	1	63	colorectal cancer	3	29	28000	10000	600	2	2	7500	1
127	1	42	lung cancer	5	23	17275	10000	360	1	3	42000	1
128	2	61	stomach cancer	3	15	17000	10000	1000	1	1	26400	3
129	1	50	liver cancer	3	30	15000	7500	2000	1	3	38000	1
130	2	17	other cancer	5	5	6763	4098	600	1	4	20000	3
131	1	81	other cancer	5	5	5500	4700	3000	1	1	6000	4
132	2	49	cervical cancer	5	16	15000	6000	1500	1	3	50000	2
133	1	63	esophageal cancer	3	35	25000	900	500	2	3	40000	4
134	1	63	colorectal cancer	5	14	20000	0	700	2	1	5000	1
135	1	80	other cancer	4	15	8000	0	1000	1	3	70000	2
136	1	55	other cancer	3	10	20000	7000	200	1	1	40000	2
137	2	47	breast cancer	3	10	4500	3000	3000	2	3	20000	5
138	1	58	stomach cancer	5	5	9000	4000	900	1	3	60000	3
139	2	50	cervical cancer	4	40	29209	1810	800	1	1	15000	1
140	1	48	lung cancer	5	7	14000	12000	1000	2	3	30000	3
141	1	63	colorectal cancer	3	28	3800	1200	400	2	2	7500	1
142	2	49	cervical cancer	5	14	16000	6500	1600	1	3	50000	2
143	2	50	cervical cancer	4	30	26430	5487	800	1	1	15000	1
144	1	59	lung cancer	3	13	4495	1388	360	2	2	6000	1
145	2	47	stomach cancer	4	15	90000	60000	2000	1	1	30000	1
146	1	51	liver cancer	4	25	25000	12500	5000	2	2	40000	1
147	1	63	colorectal cancer	3	20	10000	4200	350	2	2	7500	1
148	1	74	esophageal cancer	4	40	16000	10000	2000	2	1	50000	1
149	2	58	cervical cancer	4	10	8000	3000	2000	1	4	80000	2
150	2	17	other cancer	5	3	6251	3789	400	1	4	20000	3
151	1	55	pancreatic cancer	4	20	50000	36000	3000	1	2	6000	1
152	1	80	colorectal cancer	3	7	4750	1650	550	1	2	20000	3
153	1	42	lung cancer	5	10	7650	4500	360	1	3	42000	1
154	2	17	other cancer	4	3	874	496	300	1	4	20000	3
155	1	64	lung cancer	3	7	3000	400	200	1	4	22800	2
156	2	49	liver cancer	1	7	1200	400	260	2	2	70000	1
157	1	59	lung cancer	3	6	2540	720	180	2	2	6000	1
158	2	58	cervical cancer	4	13	9200	3700	2200	1	4	80000	2
159	1	62	lung cancer	3	6	6200	3000	1000	2	2	6000	1
160	1	44	lung cancer	5	26	80000	50000	20000	2	2	26000	1
161	2	80	stomach cancer	3	40	43000	23000	6000	2	1	50000	1
162	1	59	lung cancer	3	7	3799	969	242	2	2	6000	1
163	1	64	lung cancer	3	15	16000	11000	1000	1	4	22800	2
164	1	74	colorectal cancer	4	14	10000	2000	200	1	4	50000	2
165	2	58	cervical cancer	4	10	8800	3200	2000	1	4	80000	2
166	2	43	other cancer	5	20	80000	52000	10000	1	1	12960	3
167	2	43	other cancer	5	4	5000	5000	1500	2	3	20000	1
168	2	42	other cancer	4	5	7000	4800	2300	2	2	6000	1
169	1	66	stomach cancer	3	28	30000	21000	0	2	1	2800	1
170	1	65	colorectal cancer	4	30	25000	10000	1200	1	2	6000	3
171	2	58	cervical cancer	4	12	8900	3500	2100	1	4	80000	2
172	1	62	esophageal cancer	4	10	10000	6000	3000	2	2	100000	4
173	2	70	other cancer	4	14	5000	1500	200	1	1	36000	2
174	1	52	esophageal cancer	5	10	18000	10800	0	2	3	20000	1
175	2	35	breast cancer	4	5	5000	4000	600	2	2	42000	1
176	2	49	cervical cancer	5	58	160000	50000	9000	1	3	50000	2
177	2	59	colorectal cancer	4	60	120000	80000	20000	2	1	12000	4
178	1	77	other cancer	3	7	5000	2200	1100	2	2	30000	1
179	1	51	liver cancer	4	11	13000	5800	4000	1	4	20000	1
180	1	46	colorectal cancer	2	5	2400	680	0	1	2	20000	1
181	1	63	colorectal cancer	3	12	7600	2800	230	2	2	7500	1
182	1	63	lung cancer	4	8	8900	4500	500	2	3	5000	1
183	1	64	stomach cancer	3	7	3571	673	800	1	1	30000	5
184	1	63	stomach cancer	4	8	8500	3000	500	1	2	80000	1
185	1	52	esophageal cancer	5	7	15000	9000	0	2	3	20000	1
186	2	64	cervical cancer	3	9	1200	600	200	1	2	15000	1
187	2	30	breast cancer	4	11	11500	10500	1800	2	3	30000	1
188	2	52	other cancer	5	11	35000	15000	1000	1	2	40000	3
189	2	30	breast cancer	4	15	11000	8400	2100	2	3	30000	1
190	1	68	stomach cancer	5	21	63000	45000	3500	2	1	5000	4
191	2	80	stomach cancer	3	9	3500	1500	800	2	1	20000	1
192	2	59	breast cancer	3	18	21000	13000	800	2	1	15000	1
193	1	68	other cancer	4	10	100000	3000	1000	1	3	96000	2
194	2	49	colorectal cancer	4	20	20000	9000	3000	1	2	100000	1
195	1	63	colorectal cancer	3	10	7600	2800	230	2	2	7500	1
196	1	44	other cancer	3	12	1700	900	missing	1	4	8800	2
197	2	51	breast cancer	3	30	35000	20000	5000	2	2	20000	1
198	1	74	colorectal cancer	4	70	60000	12000	2500	1	4	50000	2
199	2	60	stomach cancer	4	20	50000	30000	3000	2	1	16000	4
200	2	17	other cancer	5	4	6562	3977	500	1	4	20000	3
201	2	31	other cancer	5	20	110000	30000	20000	1	4	23000	2
202	1	65	stomach cancer	3	28	32000	18000	3000	2	2	20000	4
203	1	63	colorectal cancer	3	7	4800	1950	130	2	2	7500	1
204	2	52	other cancer	5	10	16000	6060	1000	2	1	25000	4
205	1	61	colorectal cancer	4	40	100000	60000	2000	2	2	40000	1
206	1	52	esophageal cancer	5	10	18000	16200	0	2	3	20000	1
207	1	65	stomach cancer	5	30	50000	40000	20000	2	1	8000	4
208	1	63	colorectal cancer	3	15	8800	3800	240	2	2	7500	1
209	2	17	other cancer	5	4	6083	3690	500	1	4	20000	3
210	2	30	breast cancer	4	12	13000	12000	1600	2	3	30000	1
211	2	81	other cancer	3	9	6200	2100	500	2	1	20000	3
212	2	48	other cancer	3	10	17000	5024	2000	2	4	35000	1
213	2	17	other cancer	5	2	7823	4734	300	1	4	20000	3
214	2	58	other cancer	4	8	2500	1200	360	2	1	10000	1
215	1	60	esophageal cancer	4	7	4500	2500	600	1	2	54000	1
216	1	42	lung cancer	5	20	17650	11000	360	1	3	42000	1
217	2	60	nasopharyngeal cancer	4	20	7000	3300	600	1	1	33000	3
218	1	63	esophageal cancer	3	5	1776	830	300	2	3	40000	4
219	1	59	other cancer	4	21	14500	5300	2600	2	1	35000	1
220	1	79	other cancer	5	7	12000	1500	500	1	4	36000	2
221	1	77	stomach cancer	4	8	4000	2000	500	1	1	30000	3
222	2	39	other cancer	4	20	10000	2300	0	1	3	24000	2
223	2	17	other cancer	5	4	9206	5563	500	1	4	20000	3
224	1	59	lung cancer	3	6	3292	980	210	2	2	6000	1
225	1	85	other cancer	3	21	8500	2800	300	1	3	42000	2
226	1	75	stomach cancer	6	17	13283	5028	850	2	1	28000	1
227	1	72	lung cancer	5	30	60000	10000	2000	1	2	30000	5
228	1	53	colorectal cancer	3	3	1000	800	100	1	2	40000	1
229	1	61	lung cancer	4	12	13000	8000	2000	2	2	20100	1
230	2	55	lung cancer	3	7	2500	2500	3000	2	1	6000	1
231	2	30	breast cancer	4	10	12000	8600	2400	2	3	30000	1
232	2	80	stomach cancer	3	15	5400	2700	1000	2	1	20000	1
233	1	63	colorectal cancer	3	12	7600	2800	210	2	2	7500	1
234	1	78	nasopharyngeal cancer	3	15	5700	5700	2000	1	1	36000	1
235	1	42	lung cancer	5	20	20277	11000	350	1	3	42000	1
236	1	67	stomach cancer	4	21	54724	27224	3000	2	2	15000	1
237	1	77	other cancer	3	7	5000	2200	800	2	2	30000	1
238	2	36	breast cancer	4	5	4500	1200	0	1	4	24000	2
239	2	53	colorectal cancer	4	15	5000	2800	1300	1	1	26000	1
240	2	60	nasopharyngeal cancer	4	20	6000	3000	600	1	1	33000	3
241	1	59	lung cancer	1	6	790	119	10	2	2	6000	1
242	2	17	other cancer	5	44	44943	25640	4500	1	4	20000	3
243	2	70	colorectal cancer	4	48	80000	40000	2000	2	2	40800	2
244	2	60	nasopharyngeal cancer	4	12	5000	2600	300	1	1	33000	3
245	2	46	other cancer	4	3	1900	1200	0	1	3	10000	3
246	1	73	stomach cancer	3	25	21000	9000	0	1	3	46000	3
247	2	44	stomach cancer	3	10	6000	5400	1000	1	2	50000	1
248	2	17	other cancer	5	2	7162	4338	300	1	4	20000	3
249	1	51	esophageal cancer	5	15	50000	35000	2000	2	3	40000	1
250	1	72	colorectal cancer	3	20	22000	14000	2000	2	1	5000	4
251	2	58	cervical cancer	4	13	9000	3500	2600	1	4	80000	2
252	1	53	colorectal cancer	3	19	10000	7000	800	1	2	40000	1
253	2	55	lung cancer	1	15	3000	1000	2000	2	1	6000	1
254	2	70	colorectal cancer	3	43	34657	13700	4000	2	1	18000	1
255	1	51	liver cancer	3	38	22000	10800	8000	1	4	20000	1
256	2	44	breast cancer	4	15	12000	4000	2000	1	3	60000	1
257	1	77	other cancer	3	7	5000	2200	1000	2	2	30000	1
258	2	63	lung cancer	3	25	8350	3325	2000	2	2	30000	1
259	1	59	lung cancer	3	4	1682	283	150	2	2	6000	1
260	2	44	stomach cancer	3	8	5600	5200	800	1	2	50000	1
261	1	63	nasopharyngeal cancer	4	3	5104	3000	5000	2	3	5000	1
262	2	39	other cancer	4	20	10000	2200	0	1	3	24000	2
263	1	63	colorectal cancer	3	15	7600	2800	230	2	2	7500	1
264	1	63	colorectal cancer	3	10	7600	2800	210	2	2	7500	1
265	1	80	colorectal cancer	3	16	9500	4500	2000	2	3	23000	1
266	1	58	stomach cancer	3	7	2827	1100	600	2	3	8000	1
267	2	72	nasopharyngeal cancer	3	50	28000	13000	4000	1	1	80000	1
268	1	75	other cancer	3	18	8000	3000	500	2	2	30000	1
269	1	74	esophageal cancer	4	8	8500	6300	360	2	1	50000	1
270	2	64	other cancer	4	7	17000	3800	100	1	3	18000	5
271	1	72	other cancer	1	28	2000	600	0	2	3	50000	1
272	2	17	other cancer	5	7	8481	5129	800	1	4	20000	3
273	2	64	cervical cancer	5	40	1400	1400	1200	1	2	15000	1
274	1	48	other cancer	5	2	2500	2500	800	2	4	30000	1
275	2	17	other cancer	5	3	6228	3775	400	1	4	20000	3
276	2	67	colorectal cancer	2	12	3000	1300	90	1	1	15000	1
277	1	75	nasopharyngeal cancer	3	18	25000	17000	2500	1	1	20000	1
278	1	50	lung cancer	5	11	29000	29000	800	1	2	32000	2
279	1	50	lung cancer	5	14	15000	15000	1000	1	2	32000	2
280	1	72	nasopharyngeal cancer	4	30	40000	28000	5000	2	1	10000	1
281	1	80	other cancer	4	30	10000	0	1000	1	3	70000	2
282	2	57	lung cancer	5	4	6000	3000	500	1	1	6000	3
283	1	74	esophageal cancer	4	9	8500	6300	380	2	1	50000	1
284	2	49	cervical cancer	5	15	14000	5000	1500	1	3	50000	2
285	1	44	other cancer	3	12	1700	900	missing	1	4	8800	2
286	2	70	stomach cancer	3	15	20000	11500	2000	2	1	3000	4
287	2	56	stomach cancer	4	22	26000	12000	4000	2	1	30000	1
288	2	17	other cancer	5	14	12306	7339	1500	1	4	20000	3
289	2	47	breast cancer	3	10	5000	2000	2800	1	2	20000	3
290	1	52	esophageal cancer	5	54	70000	42000	0	2	3	20000	1
291	1	48	other cancer	3	2	1600	800	0	2	4	30000	1
292	1	68	stomach cancer	3	20	7000	5000	1400	1	4	8000	1
293	1	63	esophageal cancer	3	5	2600	600	300	2	3	40000	4
294	2	39	other cancer	4	20	10000	2000	0	1	3	24000	2
295	2	44	stomach cancer	3	8	5600	5200	800	1	2	50000	1
296	1	52	esophageal cancer	5	14	20000	12000	0	2	3	20000	1
297	1	49	other cancer	4	15	150000	100000	50000	1	4	80000	2
298	2	58	cervical cancer	3	21	33800	6760	1000	1	4	80000	2
299	2	83	other cancer	5	70	47000	10000	3500	1	4	156000	2
300	1	33	lung cancer	3	120	280000	260000	20000	2	3	60000	4
301	1	61	lung cancer	3	10	5000	2500	100	2	1	3000	1
302	1	77	other cancer	3	50	68000	25000	4000	2	2	30000	1
303	2	17	other cancer	5	2	6419	3727	300	1	4	20000	3
304	1	53	other cancer	5	15	16000	4000	1500	1	4	70000	2
305	2	17	other cancer	5	4	7573	4584	500	1	4	20000	3
306	1	77	other cancer	3	50	18000	5000	3800	2	2	30000	1
307	1	74	colorectal cancer	4	14	10000	2000	200	1	4	50000	2
308	1	55	esophageal cancer	3	11	5500	3000	150	2	3	10000	1
309	1	59	lung cancer	3	7	1600	579	210	2	2	6000	1
310	2	46	other cancer	4	10	8000	3200	1000	1	3	10000	3
311	2	49	liver cancer	3	14	4000	2000	300	2	2	70000	1
312	1	74	esophageal cancer	1	6	1000	250	100	2	1	50000	1
313	1	75	lung cancer	3	15	30000	5000	400	1	1	40000	1
314	2	49	other cancer	4	15	6000	2000	500	2	2	40000	1
315	1	50	lung cancer	5	22	24000	24000	1600	1	2	32000	2
316	1	73	stomach cancer	3	10	6500	2100	2000	2	2	20000	1
317	1	63	stomach cancer	4	40	40000	20000	2500	1	2	80000	1
318	1	53	esophageal cancer	3	12	5000	2400	6000	1	1	30000	1
